# Supplementary material for: Anthocyanin-Rich Fraction of Black Rice Bran Extract Protects against Amyloid β-Induced Oxidative Stress, Endoplasmic Reticulum Stress, and Neuronal Apoptosis in SK-N-SH Cells
Source: Pharmaceuticals (Basel). 2024 Aug 7;17(8):1039. doi: 10.3390/ph17081039 (PMC11357448; doi:10.3390/ph17081039)
Supplement: Supplementary file 1 [file pharmaceuticals-17-01039-s001.zip]

Archive with 1 entries (1 files):
- pharmaceuticals-3115049-supplementary.pdf
